# Supplementary material for: Assessment of injection safety in Ha Dong General Hospital, Hanoi, in 2012
Source: F1000Res. 2017 Nov 24;6:1003. Originally published 2017 Jun 26. [Version 4] doi: 10.12688/f1000research.11399.4 (PMC5698916; doi:10.12688/f1000research.11399.4)
Supplement: Raw data obtained from the questionnaire assessing knowledge for safe injection practice among nurses [file f1000research-6-14401-s0000.tgz › a9c9aea8-397c-4d5a-aa50-f58e2d3273e7_Dataset_1.xlsx]

## Sheet: knowledge _1
id	no	department	A1k	A2	A3k	A4k	A5k	A6k	A7k	B1k	B2k	B3k	B4k	B5k	B6k	B7k	C1k	C2k	C3k	C4k	C5k	C6k	C7k	C8k	C9k	C10k	C11k	C12k	C13k	C14k	C15k	C16k	C17k	C18k	C19k	C20a	C20b	C20c	C20d	C20e	C21a	C21b	C21c	C21d	D1	D2a	D2b	D2c	D2d
52	1	11	1976-1985	2	2	1	tc y ha tay	7	18	1	2	1	2	1	1	0	1	0	0	0	0	1	0	1	1	1	0	0	1	0	0	1	0	2	4	0	0	0	0	1	0	0	0	1	70	1	1	0	0
48	2	11	1955-1965	2	2	1	tc y ha dong	32	8	1	2	1	2	1	1	1	1	0	1	0	0	1	0	1	1	1	1	1	1	0	0	1	0	2	4	0	0	0	0	1	0	0	1	0	90	1	0	0	0
85	3	3	1976-1985	0	2	1	trung cap y ha tay	4	8	1	2	1	2	1	1	1	1	0	0	0	0	1	0	1	1	1	1	1	1	0	0	1	0	2	4	0	1	0	0	0	1	1	1	0	80	0	0	0	0
64	4	9	1955-1965	2	2	2	tc y ha tay	27	16	1	2	1	2	1	1	1	1	0	1	0	0	0	0	1	1	0	0	1	0	0	1	1	0	2	4	1	0	0	0	0	1	0	0	0	99	0	0	0	0
55	5	6	1966-1975	2	2	1	cao dang y ha dong	17	20	0		0		1	1	1	1	0	1	0	0	1	0	1	1	0	1	1	1	0	1	1	0	4	4	0	0	0	0	1	0	0	1	0	60	0	0	0	0
29	6	10	1986-1990	2	2	1	cao dang y ha nam	1	10	1	2	1	2	1	1	1	1	0	1	0	0	0	0	1	1	1	1	1	1	0	1	1	0	2	4	0	1	0	0	0	0	0	1	0	70	0	1	0	0
87	7	14	1976-1985	2	2	2	cd y ha dong	7	20	1	2	2	3	1	1	1	1	0	0	0	0	1	0	1	1	1	1	1	1	0	0	1	0	2	4	0	1	0	0	0	1	0	0	0	80	0	0	0	0
53	8	12	1955-1965	2	2	1	trung cap y ha tay	25	20	1	1	1	1	0	1	1	1	0	1	0	0	1	0	1	0	0	0	1	1	1	0	0	0	2	2	0	0	1	0	0	1	0	0	0	80	1	0	0	0
59	9	3	1986-1990	2	3	1	cao dang y hai duong	1	1	0		0		1	1	1	1	0	0	0	0	1	0	1	0	0	1	0	1	0	0	1	0	2	4	0	0	1	0	0	0	0	1	0	50	0	0	0	1
26	10	13	1976-1985	2	2	1	trung cap y son tay	7	17	2	1	2	1	1	1	1	1	0	0	0	0	1	0	1	1	1	1	1	1	0	0	1	0	2	4	0	1	0	0	0	1	0	0	0	80	0	0	0	0
89	11	14	1976-1985	2	4	2	dh dieu duong nam dinh	7	10	2	2	2	2	1	1	1	1	0	0	0	0	1	0	1	1	1	0	1	1	1	1	1	0	2	4	1	1	0	0	0	1	1	0	0	70	0	0	0	0
94	12	14	1955-1965	2	2	1	tc y ha dong	28	10	1	2	3	3	1	1	1	1	0	0	1	0	1	0	1	1	1	1	0	1	0	0	1	0	4	4	0	0	0	0	1	0	0	0	1	85	1	0	0	1
100	13	11	1955-1965	1	2	3	tc y ha tay	28	3	0		0		0	0	3	1	0	1	0	1	0	0	1	1	1	1	1	1	1	0	1	0	2	4	0	1	0	0	0	0	0	1	0	60	0	1	0	0
90	14	14	1976-1985	1	3	1	dh dieu duong nam dinh	5	10	0		1	1	1	1	1	1	0	0	0	0	1	0	1	1	1	0	1	1	0	0	1	0	2	4	0	1	0	0	0	0	1	1	0	90	0	0	1	0
39	15	12	1966-1975	2	2	1	trung cap dieu duong	10	10	1	2	1	2	1	1	1	1	0	0	0	0	1	0	1	1	1	0	1	0	1	1	1	0	2	4	1	0	0	0	0	0	0	1	0	80	1	0	0	0
70	16	9	1955-1965	2	2	1	tc y ha tay	22	3	1	2	1	2	1	1	1	0	0	0	0	0	1	0	1	1	1	1	1	1	0	1	1	0	2	4	1	0	0	0	0	0	0	1	0	90	1	1	1	0
103	17	9	1955-1965	2	2	2	tc y ha tay	21	10	1	2	1	2	1	1	1	1	1	1	0	0	1	0	1	1	1	1	1	1	0	1	1	0	4	4	1	0	0	0	0	0	0	1	0	99	0	0	0	0
54	18	9	1955-1965	2	2	2	cd y ha noi	35	15	1	2	5	2	1	1	1	1	0	1	0	0	1	0	1	1	1	1	1	1	0	1	1	0	2	4	0	1	0	0	0	1	1	1	1	70	1	0	0	1
47	19	9	1976-1985	2	2	2	tc y ha dong	7	3	1	1	1	1	1	1	1	1	0	0	1	0	1	0	1	1	1	0	1	1	0	0	1	0	2	4	0	1	0	0	0	1	1	1	0	70	0	0	0	1
73	20	9	1955-1965	2	2	2	tc y ha dong	32	20	1	2	5	2	1	1	1	1	0	1	0	0	1	0	1	1	1	1	1	1	0	1	1	0	2	4	0	1	0	0	0	1	1	1	0	70	0	0	0	1
20	21	7	1955-1965	2	2	1	tc y ha son binh	27	11	1	2	1	2	1	1	1	1	0	1	0	0	1	0	1	1	1	1	1	1	0	0	1	0	2	4	0	0	0	0	1	0	0	1	0	90	0	0	1	1
61	22	3	1955-1965	2	4	1	dh dieu duong	7	5	1	0	1	0	1	1	1	1	0	0	0	0	1	0	1	1	1	1	1	1	0	0	1	0	2	4	0	1	0	0	0	1	1	1	1	80	0	0	0	0
57	23	3	1976-1985	2	3	1	dh dieu duong nam dinh	6	8	1	1	1	1	1	1	1	1	0	0	0	0	1	0	1	1	1	1	1	1	1	0	1	0	2	4	0	1	0	0	0	0	0	0	1	80	0	0	0	0
93	24	14	1976-1985	2	2	3	tc y son tay	9	10	3	3	3	3	1	1	1	1	0	0	0	0	1	0	1	1	1	1	1	1	0	0	1	0	2	4	0	1	0	0	0	0	0	0	1	80	1	1	1	0
63	25	3	1986-1990	2	2	1	cao dang y ha dong	1	10	1	2	1	2	1	1	1	1	0	0	0	0	0	0	0	1	1	1	1	1	0	0	1	0	2	4	0	1	0	0	0	0	1	0	0	60	0	1	0	0
109	26	13	1976-1985	1	2	2	trung cap y ha tay	7	15	2	2	2	1	1	1	1	1	0	0	0	0	1	0	0	1	1	1	0	1	0	0	1	0	2	4	0	1	0	0	0	1	1	0	0	65	0	1	0	1
3	27	5	1955-1965	1	2	1	trung cap y hoa binh	30	12	1	2	2	2	1	1	1	1	0	1	0	0	0	0	1	1	1	1	1	1	0	0	1	0	2	4	1	1	1	0	0	1	0	1	0	60	0	0	0	0
10	28	7	1955-1965	2	2	1	tc y ha dong	28	9	1	2	2	2	1	1	1	1	0	0	0	0	1	0	0	1	0	1	1	1	0	1	1	0	2	4	0	0	0	0	1	0	0	1	0	60	0	1	0	0
22	29	9	1976-1985	2	2	2	cd y ha tay	6	18	1	2	1	2	1	1	1	1	0	1	0	0	1	0	1	1	1	0	0	1	0	0	1	0	2	4	0	0	0	0	1	0	0	0	1	80	0	1	1	0
76	30	3	1955-1965	2	2	1	trung cap y ha dong	34	7	1	2	2	2	1	1	1	1	0	0	0	0	1	0	1	0	0	1	0	1	0	0	1	0	2	4	0	0	1	0	0	0	0	1	0	50	0	0	0	1
6	31	5	1966-1975	2	2	1	trung cap y ha tay	22	17	1	2	1	2	1	1	1	1	0	0	0	0	0	1	1	1	1	1	0	1	0	1	1	0	2	4	1	0	0	0	0	1	0	1	0	80	0	0	1	0
41	32	8	1986-1990	2	2	1	trung cap y hai duong	2	6	1	2	1	2	1	1	1	1	0	0	0	0	0	1	1	1	1	1	1	1	0	0	1	0	2	4	0	1	0	0	0	0	0	1	0	70	0	0	0	1
42	33	8	1986-1990	1	2	1	dh y ha noi	6	6	1	2	1	2	1	1	1	1	0	0	0	0	1	0	1	1	1	1	1	1	0	0	1	0	2	4	0	1	0	0	0	0	0	1	0	70	0	0	0	1
32	34	6	1955-1965	2	2	1	trung cap y ha tay	29	20	1	2	1	2	1	1	1	1	0	0	0	0	1	0	1	1	1	1	1	1	0	1	1	0	2	4	0	1	0	0	0	0	0	1	0	80	0	0	0	1
23	35	9	1955-1965	2	2	2	tc y ha tay	31	24	1	2	2	2	1	1	1	1	0	0	0	0	0	0	1	1	1	1	1	1	1	1	1	0	2	2	0	1	0	0	0	1	0	1	0	80	0	0	0	0
21	36	10	1986-1990	2	3	1	cao dang y ha noi	1	10	0		0		1	1	1	1	0	0	0	0	1	0	1	1	1	1	1	1	0	1	1	0	2	4	0	0	0	0	1	0	0	1	0	80	1	0	0	1
4	37	5	1955-1965	2	2	1	trung cap y hoa binh	33	30	3	2	9	2	1	1	1	1	0	1	0	0	0	0	1	1	1	1	1	1	0	1	1	0	2	4	1	1	0	0	0	1	0	1	0	80	1	1	1	1
77	38	9	1955-1965	2	2	2	tc y ha dong	29	10	1	2	1	2	1	0	0	1	0	0	0	0	1	0	1	1	1	1	1	1	0	0	1	0	4	4	0	0	0	0	1	0	0	1	0	30	1	1	0	0
107	39	10	1955-1965	2	2	1	trung cap y ha dong	36	14	1	2	1	2	1	1	1	1	0	1	0	0	0	0	1	1	1	1	1	1	0	1	1	0	2	4	0	1	0	0	0	0	0	0	1	70	0	0	0	0
31	40	10	1955-1965	2	2	1	trung hoc y te ha tay	30	20	1	2	7	2	1	1	1	1	0	1	0	0	0	0	1	1	1	1	1	1	0	1	1	0	2	4	0	1	0	0	0	0	0	1	0	70	0	1	0	0
34	41	4	1976-1985	2	2	1	tc y ha tay	2	10	1	2	2	2	1	1	1	1	0	0	0	0	0	0	1	1	1	1	1	1	0	0	1	0	2	4	0	1	0	0	0	0	1	1	0	75	0	0	0	1
44	42	11	1976-1985	2	2	1	tc y ha dong	7	14	1	2	1	2	1	1	1	1	0	1	0	0	1	0	1	1	1	1	1	1	0	0	1	0	2	4	0	0	0	0	1	0	0	0	1	70	1	0	0	0
43	43	3	1976-1985	2	4	1	dh y ha noi	7	8	1	2	1	2	1	1	3	1	0	0	0	0	0	0	0	0	1	1	1	1	0	0	1	0	2	4	0	1	0	0	0	0	1	0	0	80	0	1	0	0
68	44	9	1955-1965	2	2	2	cd y ha dong	27	2	1	2	1	2	1	1	1	1	0	0	0	0	1	0	1	1	1	0	0	1	0	0	1	0	2	4	0	0	0	0	0	0	0	1	0	99	0	0	0	0
8	45	7	1986-1990	2	3	1	cd y phu tho	1	10	1	2	1	2	1	1	1	1	0	0	1	0	1	0	1	1	1	1	1	1	0	0	1	0	2	4	0	1	0	0	0	0	0	0	1	90	0	0	0	1
7	46	7	1986-1990	2	2	1	cd y ha noi	1	10	1	2	1	2	1	1	1	1	0	0	0	0	1	0	1	1	1	1	1	1	0	0	1	0	2	4	0	1	0	0	0	0	0	0	1	60	0	0	0	1
56	47	9	1955-1965	2	2	2	tc y ha tay	30	20	1	2	3	2	1	1	1	1	0	1	0	0	0	0	1	1	1	0	1	1	1	1	1	0	0	2	4	0	0	0	0	0	0	1	0	70	1	0	0	0
17	48	10	1986-1990	2	2	1	trung cap y nam dinh	1	12	1	2	1	2	1	1	1	1	0	1	0	0	0	0	1	1	1	1	1	1	0	0	1	0	2	4	0	0	0	0	1	0	0	1	0	60	1	0	0	0
18	49	10	1986-1990	1	2	1	trung cap y ha dong	2	6	1	2	1	2	1	1	1	1	0	0	0	0	1	0	1	1	1	1	1	1	0	0	1	0	2	4	0	1	0	0	0	1	0	0	0	85	1	0	0	1
51	50	6	1955-1965	2	2	1	trung cap y ha dong	25	20	1	2	2	2	1	1	1	1	0	1	0	0	1	0	1	1	1	1	1	1	0	0	1	0	2	4	0	0	1	0	0	0	0	1	0	90	0	0	0	0
65	51	11	1976-1985	2	2	1	tc y ha tay	6	30	1	1	1	1	1	1	1	1	0	0	0	0	1	0	1	1	1	0	1	1	0	0	1	0	2	4	0	1	1	0	0	0	0	0	1	50	0	1	0	0
46	52	11	1986-1990	1	2	1	cd y ha dong	2	2	0		0		1	1	1	1	0	1	0	0	0	0	1	1	1	1	1	1	1	1	1	0	2	4	1	0	1	0	0	0	0	0	1	80	1	1	1	0
75	53	2	1986-1990	2	2	1	tc y tuyen quang	4	10	1	2	1	1	1	1	1	1	0	1	0	0	1	0	1	1	1	0	1	1	0	0	1	0	2	4	0	1	0	0	0	1	0	0	0	80	0	0	0	0
9	54	7	1966-1975	2	2	1	tc y ha noi	16	21	1	2	1	2	1	1	1	1	0	0	0	0	1	0	1	1	1	1	1	0	0	0	1	0	2	4	0	0	0	0	1	0	0	0	1	80	0	0	0	0
81	55	2	1986-1990	2	2	1	tc y ha dong	1	5	1	2	1	2	1	1	1	1	0	1	0	0	1	0	1	1	1	1	0	1	0	0	1	0	2	4	0	1	0	0	0	1	1	0	0	80	1	1	0	0
92	56	14	1976-1985	2	2	1	tc y ha dong	7	25	2	2	2	2	1	1	1	1	0	0	0	0	1	0	1	1	1	1	1	1	0	0	1	0	2	4	0	1	0	0	0	0	0	0	1	75	0	0	0	0
86	57	2	1976-1985	2	2	2	cd y ha noi	6	15	0		0		1	1	1	1	0	1	0	1	1	0	1	1	1	1	0	0	0	0	1	0	2	4	0	0	1	0	0	0	0	1	0	80	0	1	0	0
5	58	5	1955-1965	2	2	1	trung cap y h tay	30	20	1	1	1	2	1	1	1	1	0	0	0	0	0	0	1	0	1	1	0	1	0	1	1	0	2	4	0	1	0	0	1	1	0	1	0	99	1	1	0	0
71	59	9	1955-1965	2	2	2	tc y ha dong	30	6	1	2	2	2	1	1	0	1	0	0	0	0	1	0	1	1	1	0	1	1	0	1	1	0	2	2	0	1	0	0	0	0	0	0	1	80	1	1	1	0
1	60	5	1955-1965	2	2	2	trung cap y ha tay	30	18	1	2	7	2	1	1	1	1	0	0	0	0	0	0	1	1	1	1	1	1	0	1	1	0	2	4	1	0	1	0	0	1	1	1	0	70	1	1	1	1
25	61	9	1955-1965	2	2	2	tc y ha tay	33	10	2	2	7	2	1	1	1	1	0	1	0	0	1	0	1	1	0	1	1	1	0	0	1	0	2	4	1	0	1	1	0	0	0	1	0	98	0	0	0	0
35	62	4	1955-1965	2	2	1	tc y ha tay	22	10	1	2	5	2	1	1	1	1	0	0	0	0	1	0	1	1	1	0	1	1	0	1	1	0	2	4	0	1	0	0	0	0	0	1	0	90	1	0	0	0
40	63	8	1986-1990	2	2	1	trung cap y ha dong	3	8	1	2	1	2	1	1	1	1	0	0	0	0	1	0	1	1	1	1	1	1	0	0	1	0	4	4	0	0	0	0	1	0	0	0	1	80	1	1	0	0
38	64	8	1986-1990	2	2	1	trung hoc y hai phong	2	6	1	2	1	2	1	1	1	0	0	0	0	0	1	0	1	1	1	1	1	1	0	0	1	0	2	2	0	1	0	0	0	3	0	0	0	70	1	0	0	0
97	65	8	1955-1965	2	2	2	trung hoc y ha tay	30	20	0		0		1	1	1	1	1	0	0	0	1	0	1	1	1	1	0	0	1	1	1	0	2	4	0	0	0	0	1	0	0	1	0	60	1	0	0	0
98	66	8	1955-1965	2	2	1	cao dang y ha tay	28	20	0		0		1	1	1	1	0	0	0	0	1	0	1	1	1	1	0	0	0	0	1	0	2	4	1	0	0	0	0	1	0	0	0	70	1	1	1	1
78	67	2	1976-1985	2	2	1	tc y ha tay	7	5	1	2	1	2	1	1	1	1	0	1	0	0	1	0	1	1	0	0	1	1	0	0	1	0	2	4	0	1	0	0	0	1	1	0	0	80	1	0	1	0
99	68	2	1976-1985	2	2	2	tc y ha tay	2	12	1	2	1	2	1	1	1	1	0	0	0	1	1	0	1	1	0	0	1	1	0	0	1	0	2	4	0	1	0	0	0	1	0	0	0	80	0	0	0	1
84	69	2	1986-1990	2	2	1	dh ky thuat y te hai duong	2	10	1	2	1	2	1	1	1	1	0	0	0	1	1	0	1	1	0	0	1	1	0	0	1	0	2	4	0	1	0	0	0	1	0	0	0	80	0	0	0	1
72	70	2	1986-1990	2	2	1	cd y ha dong	2	20	1	2	1	1	1	1	1	1	0	0	0	0	1	0	1	1	1	0	1	1	0	0	1	0	2	4	0	1	0	0	0	1	0	1	0	80	0	0	1	0
83	71	2	1986-1990	2	2	1	cd y ha dong	1	15	1	2	1	2	1	1	1	1	0	0	0	0	1	0	1	1	0	1	1	1	0	0	1	0	2	4	0	1	0	0	0	0	0	0	1	80	0	0	0	0
96	72	8	1955-1965	2	2	1	trung cap y ha dong	28	12	1	2	2	2	1	1	1	1	0	0	0	1	1	0	1	1	1	0	1	1	0	0	1	0	2	4	0	1	0	0	0	1	0	0	0	80	0	0	0	1
2	73	7	1976-1985	2	2	1	cd y ha dong	1	30	1	2	1	2	1	1	1	1	0	1	0	0	1	0	1	1	1	1	1	1	0	0	1	0	2	4	0	0	0	0	1	0	0	1	0	80	0	0	0	0
14	74	1	1966-1975	2	3	1	cao dang y te ha dong	18	20	1	2	1	2	1	1	1	1	0	0	1	0	1	1	1	1	1	0	1	1	0	0	1	0	2	4	0	1	0	0	0	1	0	0	0	80	0	0	0	1
58	75	4	1966-1975	2	2	1	cd y ha dong	21	20	1	2	1	2	1	1	1	1	0	0	0	0	0	0	1	1	1	1	1	1	0	0	1	0	2	4	0	1	0	0	0	1	0	1	0	95	0	0	0	0
49	76	12	1976-1985	2	4	1	dh y ha noi	7	7	1	2	2	2	1	1	1	0	0	0	0	0	1	0	1	0	0	0	1	1	0	0	1	0	2	2	0	1	0	0	0	0	0	1	0	90	0	0	0	0
19	77	10	1955-1965	2	2	1	tc y ha dong	20	10	1	2	3	2	1	1	1	0	0	0	0	0	0	0	1	1	1	0	1	1	0	1	1	0	2	4	1	1	0	0	0	1	0	1	0	80	0	0	0	1
45	78	9	1955-1965	2	2	1	tc y ha tay	30	15	1	2	20	2	1	1	1	1	1	0	0	0	0	0	1	1	1	1	1	0	0	1	1	0	2	4	0	1	0	0	0	0	0	1	0	80	0	0	0	0
79	79	8	1986-1990	2	3	1	dh dieu duong nam dinh	1	7	1	3	1	2	1	1	1	1	0	0	0	0	1	0	1	1	1	1	1	1	0	0	1	0	2	4	0	1	0	0	0	0	0	1	0	70	0	0	0	1
74	80	9	1976-1985	2	2	2	tc y ha noi	7	2	1	2	1	2	1	1	1	1	0	0	0	0	1	0	1	1	1	1	1	1	1	0	1	0	2	4	0	0	0	0	1	1	0	0	0	90	1	1	1	1
95	81	8	1986-1990	2	2	1	trung cap y ha dong	3	8	1	2	1	2	1	1	1	1	0	0	0	0	1	0	1	0	0	0	1	1	0	0	1	0	2	2	0	1	0	0	0	0	0	0	2	80	1	0	1	1
15	82	7	1955-1965	1	2	1	tc y ha dong	25	10	1	2	2	2	1	1	1	1	1	0	0	1	0	1	1	1	1	1	1	0	0	0	1	0	2	4	0	1	0	0	0	1	0	1	0	90	0	0	0	0
101	83	12	1955-1965	2	3	1	cao dang y HN	28	6	1	2	2	2	1	1	1	1	1	0	0	0	0	0	1	1	1	1	0	1	0	0	1	0	2	4	1	0	0	0	0	1	0	1	0	90	1	1	1	0
36	84	4	1976-1985	2	2	1	tc y ha dong	7	4	1	2	2	2	1	1	1	1	0	1	0	0	1	0	1	1	1	0	1	1	0	0	1	0	2	4	0	1	0	0	0	1	0	0	0	92	0	0	0	0
69	85	9	1976-1985	2	2	2	tc y ha tay	5	14	1	2	1	1	1	1	1	1	0	1	1	0	1	0	1	1	1	1	1	1	0	1	1	0	2	4	0	1	0	0	0	1	0	1	0	71	0	0	0	1
82	86	2	1976-1985	2	4	1	dh y ha noi	6	20	1	2	1	2	1	1	1	1	0	0	0	1	1	1	1	1	0	0	1	1	0	0	1	0	2	4	0	1	0	0	0	1	0	0	0	80	0	0	0	1
16	87	7	1955-1965	2	2	1	tc y ha dong	25	11	1	2	2	2	1	1	1	1	0	1	0	0	1	0	1	1	1	1	1	1	0	0	1	0	2	4	0	0	0	0	1	0	0	1	0	80	0	0	0	0
60	88	3	1966-1975	2	2	1	trung cap y ha dong	18	6	1	2	2	2	1	1	1	1	0	0	0	1	1	0	1	1	0	0	1	1	0	0	1	0	2	4	0	1	0	0	0	1	0	0	0	80	0	0	0	1
37	89	4	1955-1965	2	2	1	tc y ha tay	35	4	1	2	2	2	1	1	1	1	1	0	0	0	0	0	1	1	1	1	0	1	0	0	1	0	2	4	1	0	0	0	0	1	0	1	0	90	1	1	1	0
108	90	13	1986-1990	2	3	1	dh nam dinh	2	10	1	2	1	2	1	1	1	1	1	0	0	0	1	0	1	1	1	1	1	0	0	0	1	0	2	4	0	1	0	0	0	1	0	1	0	70	1	1	1	1
28	91	13	1986-1990	2	2	1	trung hoc y ha dong	2	10	1	2	1	2	1	1	1	1	0	0	0	0	1	0	1	0	0	0	1	1	0	0	1	0	2	2	0	1	0	0	0	1	1	1	0	80	1	0	1	1
48	92	11	1976-1985	1	4	1	dh y ha noi	7	40	1	1	1	1	1	1	1	1	0	1	0	0	1	0	1	1	1	1	1	1	1	1	1	0	2	4	0	1	0	0	0	0	0	0	1	80	0	0	0	0
62	93	3	1976-1985	2	4	1	dh y ha noi	7	8	1	2	2	2	1	1	1	1	0	0	0	1	1	0	1	1	0	0	1	1	0	0	1	0	2	4	0	1	0	0	0	1	0	0	0	80	0	0	0	1
88	94	14	1976-1985	2	2	1	tc y tue tinh	3	8	1	2	1	2	1	1	1	1	0	0	0	0	0	0	0	1	1	1	1	1	0	0	1	0	2	4	0	1	0	0	0	0	1	0	0	70	0	1	0	0
33	95	8	1986-1990	2	2	1	trung cap y ha dong	3	7	1	2	1	2	1	1	1	1	0	0	0	0	1	0	1	1	1	1	1	1	0	0	1	0	2	4	0	1	0	0	0	0	0	1	0	70	0	0	0	1
66	96	9	1966-1975	2	2	2	tc y ha noi	20	18	1	2	2	3	1	1	1	1	0	1	0	0	1	0	1	1	1	0	0	1	0	0	1	0	2	4	0	0	0	0	1	0	0	1	0	90	2	0	0	0
106	97	14	1976-1985	1	3	1	dh dieu duong nam dinh	6	25	2	2	2	3	1	1	1	1	0	0	0	0	1	0	1	1	1	1	1	1	0	0	1	0	2	4	0	1	0	0	0	0	0	0	1	70	0	0	0	0
80	98	2	1966-1975	2	2	1	cd y ha dong	20	20	1	2	2	3	1	1	1	1	0	1	0	0	1	0	1	1	0	1	1	1	0	0	1	0	2	4	0	1	0	0	0	1	0	1	0	80	1	0	1	0
104	99	9	1955-1965	2	2	2	tc y ha dong	27	2	1	2	1	2	1	1	1	1	0	0	0	0	1	0	1	1	1	0	0	1	0	0	1	0	2	4	0	0	0	0	1	0	0	1	0	99	0	0	0	0
30	100	13	1976-1985	1	2	1	trung cap y ha dong	5	15	2	1	2	1	1	1	1	1	0	0	0	0	1	0	1	1	1	1	0	1	0	0	1	0	2	4	0	1	0	0	0	1	0	0	0	80	0	1	0	0
12	101	1	1955-1965	2	2	1	trung cap y ha dong	28	6	1	2	2	2	1	1	1	1	0	0	0	0	1	0	0	1	0	1	1	1	0	1	1	0	2	4	0	0	0	0	1	0	0	1	0	80	0	1	0	0
11	102	1	1976-1985	2	2	1	trung cap y ha noi	3	6	1	2	1	2	1	1	1	1	0	0	0	0	1	0	0	1	1	1	0	1	0	0	1	0	2	4	0	1	0	0	0	1	1	0	0	65	0	1	0	1
91	103	14	1966-1975	1	4	1	dh y nam dinh	20	20	1	2	2	3	1	1	1	1	0	0	0	0	1	0	1	1	1	1	1	1	0	0	1	0	2	4	0	1	0	0	0	1	0	0	0	80	0	0	0	0
102	104	3	1966-1975	1	2	1	trung cap y ha dong	20	9	2	2	2	2	1	1	1	1	0	0	0	0	1	0	1	1	1	1	1	1	0	0	1	0	2	4	0	1	0	0	0	1	1	1	0	70	1	1	1	0
13	105	7	1955-1965	2	2	1	tc ha son binh	27	12	1	2	5	2	1	1	1	1	0	1	0	0	1	0	1	1	1	1	1	1	0	0	1	0	2	4	0	0	0	0	1	0	0	1	0	80	0	0	1	1
24	106	9	1955-1965	2	2	2	tc y ha dong	22	3	1	2	1	2	1	1	1	1	0	1	0	0	1	0	1	1	1	1	1	1	0	1	1	0	2	4	1	0	0	0	0	0	0	1	0	99	1	1	1	0
105	107	9	1955-1965	2	2	2	tc y ha dong	32	20	1	2	5	2	1	1	1	1	0	1	0	0	1	0	1	1	1	1	1	1	1	0	1	0	2	4	0	1	0	0	0	0	0	0	1	70	0	0	0	1
27	108	10	1955-1965	2	2	1	trung cap y hn	32	10	1	2	3	2	1	1	1	0	0	0	0	0	0	0	1	1	1	0	1	1	0	1	1	0	2	4	1	1	0	0	0	1	0	1	0	60	0	0	0	0
101	109	11	1966-1975	1	2	1	tc y ha tay	17	14	1	2	2	2	1	1	1	0	0	0	0	0	1	0	1	0	0	0	1	1	0	0	1	0	4	4	0	1	0	0	0	0	0	1	0	50	1	0	0	0
[truncated: 23 more columns]
