# Supplementary material for: Assessment of injection safety in Ha Dong General Hospital, Hanoi, in 2012
Source: F1000Res. 2017 Nov 24;6:1003. Originally published 2017 Jun 26. [Version 4] doi: 10.12688/f1000research.11399.4 (PMC5698916; doi:10.12688/f1000research.11399.4)
Supplement: Raw data obtained from the observation assessing practice for safe injection practice among nurses [file f1000research-6-14401-s0001.tgz › ed3016b0-a102-4efe-913c-1a5437fec1e0_Dataset_2.xlsx]

## Sheet: practice 1
id	department	time	date	A2	A3	A4	A5	B1	B2	B3	B4	B5	B6	B7	B8	B9	B10	B11	B121	B122	B123	B124	B125	B131	B132	B133	B134	B135	B14	B15	B16	B17	B18	B19	B20	B21
1	5	14	2012-05-04	56-65	3	1	6	0	0	1	1	0	1	1	1	1	1	1	1	1	1	1	1	1	1	1	1	1	1	1	1	1	1	0	0	1
2	7	8	2012-05-04	25-35	1	1	6	0	0	1	1	1	0	1	1	1	1	0	1	1	1	1	1	1	1	1	1	1	1	0	1	1	1	1	1	1
3	5	13.5	2012-05-06	46-55	3	2	1	1	0	1	1	0	1	1	0	1	1	0	1	1	1	0	1	1	1	1	1	1	1	1	1	1	1	1	0	1
4	5	15.2	2012-05-05	25-35	3	1	6	1	0	1	0	0	1	1	0	1	1	1	1	1	1	1	1	1	1	1	1	1	1	1	1	1	1	0	0	1
5	5	8.1	2012-05-07	25-35	1	3	1	1	1	1	0	1	0	0	1	1	1	1	1	1	1	1	1	1	1	1	1	1	1	1	1	1	1	1	0	1
6	5	8	2012-05-03	65+	1	1	6	1	1	1	1	1	0	1	0	1	1	1	1	1	1	1	1	1	1	1	1	1	0	1	1	1	1	1	0	1
7	7	8	2012-05-03	65+	1	1	6	0	0	1	1	1	0	1	1	1	1	0	1	1	1	1	1	1	1	1	1	1	1	1	1	1	1	0	1	1
8	7	8	2012-05-08	65+	1	1	5	1	1	1	1	1	0	0	1	1	1	1	1	1	1	1	1	1	1	1	1	1	0	1	1	1	1	0	0	0
9	7	8.45	2012-05-09	65+	1	1	6	0	1	1	1	1	0	1	1	0	1	1	1	1	1	1	1	1	1	1	1	1	0	0	1	1	1	0	0	0
10	7	9.3	2012-05-03	65+	1	1	6	1	1	1	1	1	1	1	1	0	1	1	1	1	1	1	1	1	1	1	1	1	1	1	1	1	1	1	0	1
11	1	9	2012-05-04	56-65	1	1	6	1	1	1	1	1	1	1	1	1	1	1	1	1	1	1	1	1	1	1	1	1	1	0	1	1	1	1	0	1
12	1	14.3	2012-05-03	36-45	3	1	6	1	1	1	1	1	1	1	1	1	1	0	1	1	1	1	1	1	1	1	1	1	1	1	0	0	1	1	1	1
13	7	14.15	2012-05-02	56-65	3	1	5	1	1	1	1	1	1	1	1	1	1	1	1	1	1	1	1	1	1	1	1	1	1	1	1	1	1	1	1	1
14	1	8.45	2012-05-04	25-35	1	1	5	1	1	1	1	0	0	0	0	1	1	0	1	1	1	1	1	1	1	1	1	1	0	1	1	1	1	0	0	1
15	7	14	2012-05-03	65+	3	5	3	1	1	1	1	1	0	1	1	0	1	1	1	1	1	1	1	1	1	1	1	1	1	1	1	1	1	1	1	1
16	7	14	2012-05-04	56-65	3	1	6	1	1	1	1	1	1	0	1	1	1	1	1	1	1	1	1	1	1	1	1	1	1	1	0	1	1	1	0	1
17	10	8.3	2012-05-03	46-55	1	3	1	0	0	1	1	1	1	1	1	1	1	1	1	1	1	1	1	1	1	1	1	1	0	0	0	1	1	0	0	1
18	10	11	2012-05-04	56-65	2	5	2	1	1	1	1	1	1	1	1	1	1	0	1	1	1	1	1	1	1	1	1	1	1	1	1	1	1	1	0	1
19	10	14.2	2012-05-03	46-55	3	1	6	1	1	1	1	1	1	1	1	1	1	0	1	1	1	1	1	1	1	1	1	1	1	1	1	0	1	1	1	1
20	7	8.15	2012-05-02	65+	1	1	5	1	1	1	1	1	1	1	1	1	1	1	1	1	1	1	0	1	1	1	1	1	1	1	0	1	1	1	1	1
21	10	10.45	2012-05-07	36-45	2	5	3	1	1	1	1	1	1	1	1	1	1	0	1	1	1	1	1	1	1	1	1	1	1	0	1	1	1	1	1	1
22	9	10.15	2012-05-03	25-35	1	4	7	1	1	1	1	1	0	1	1	1	1	0	1	1	1	1	1	1	1	1	1	1	1	1	1	1	1	1	1	1
23	9	8.5	2012-05-03	<25	1	3	1	1	1	1	1	1	1	1	1	1	1	1	1	1	1	1	1	1	1	1	1	1	1	1	1	1	1	1	0	1
24	9	8	2012-05-04	25-35	1	5	3	1	1	1	1	1	1	1	1	1	1	0	1	1	1	1	1	1	1	1	1	1	1	1	1	1	1	1	0	1
25	9	10	2012-05-04	25-35	1	4	7	1	1	1	1	1	1	1	1	1	1	1	1	1	1	1	1	1	1	1	1	1	1	1	1	1	1	1	0	1
26	13	9	2012-05-02	56-65	1	5	1	1	1	1	1	1	1	1	1	1	1	0	1	1	1	1	1	1	1	1	1	1	1	1	1	1	1	1	0	1
27	10	8.3	2012-05-02	46-55	1	1	6	1	1	1	1	1	1	1	1	1	1	1	1	1	1	1	1	1	1	1	1	1	1	1	0	1	1	1	1	1
28	13	10	2012-05-03	56-65	1	5	1	1	1	1	1	1	1	0	1	1	1	0	1	1	1	1	1	1	1	1	1	1	1	1	1	1	1	1	1	1
29	10	10.3	2012-05-06	36-45	1	5	3	1	1	1	1	1	1	1	1	1	1	1	1	1	1	1	1	1	1	1	1	1	0	1	1	1	1	0	1	1
30	13	10	2012-05-04	56-65	1	2	4	1	1	1	1	1	0	1	1	1	1	0	1	1	1	1	1	1	1	1	1	1	1	1	1	1	1	1	0	1
31	10	9	2012-05-04	46-55	1	1	6	1	1	1	1	1	1	1	1	1	1	1	1	1	1	1	1	1	1	1	1	1	0	0	1	1	1	0	1	1
32	6	14.4	2012-05-06	56-65	3	3	1	1	1	1	1	1	1	1	1	1	1	1	1	1	1	0	1	1	1	1	1	1	1	1	1	1	1	1	1	0
33	8	8.15	2012-05-02	56-65	1	5	3	1	1	1	1	1	1	1	1	1	1	1	1	1	1	1	1	1	1	1	1	1	1	1	1	1	1	1	1	1
34	4	14.15	2012-05-02	56-65	3	4	3	1	1	1	1	1	1	1	1	1	1	1	1	1	1	0	1	1	1	1	1	1	1	1	1	1	1	1	0	1
35	4	9	2012-05-03	65+	1	3	1	1	1	1	1	1	1	1	1	1	1	1	1	1	1	1	1	1	1	1	1	1	1	1	1	1	1	1	1	1
36	4	8.3	2012-05-03	56-65	1	3	1	1	1	1	1	1	0	1	1	1	1	1	1	1	1	0	1	1	1	1	1	1	1	1	0	0	1	1	1	1
37	4	8.4	2012-05-02	65+	1	4	3	1	1	1	1	1	1	1	1	1	1	1	1	1	1	1	1	1	1	1	1	1	1	1	1	1	1	1	1	1
38	8	14.15	2012-05-04	65+	3	1	5	1	1	1	1	1	0	0	0	0	1	0	1	1	1	1	1	1	1	1	1	1	0	1	1	1	1	0	1	1
39	12	14.15	2012-05-05	46-55	3	3	1	1	1	1	1	1	1	1	1	1	1	0	1	1	1	1	1	1	1	1	1	1	1	1	1	1	1	1	1	0
40	8	8.3	2012-05-06	65+	1	1	6	1	1	1	1	1	1	1	1	1	1	1	1	1	1	1	1	1	1	1	1	1	1	1	1	1	1	1	1	1
41	8	15	2012-05-04	<25	3	1	6	1	1	1	1	1	1	1	1	1	1	0	1	1	1	1	1	1	1	1	1	1	1	1	1	1	1	1	1	1
42	8	8	2012-05-02	56-65	1	3	1	1	1	1	1	1	1	1	1	1	1	0	1	1	1	1	1	1	1	1	1	1	1	1	1	1	1	1	1	1
43	3	8	2012-05-04	65+	1	3	1	1	1	1	1	1	1	1	1	1	1	1	1	1	1	1	1	1	1	1	1	1	1	1	1	1	1	1	1	1
44	11	14.3	2012-05-02	46-55	3	4	7	1	1	1	1	1	0	1	1	0	1	1	1	1	1	1	1	1	1	1	1	1	1	1	1	1	1	1	0	0
45	9	15	2012-05-08	25-35	3	1	6	1	1	1	1	1	0	1	1	1	1	1	1	1	1	1	1	1	1	1	1	1	1	1	1	1	1	0	1	1
46	11	9	2012-05-05	46-55	1	1	6	0	1	1	1	1	1	0	1	1	1	1	1	1	1	1	1	1	1	1	1	1	1	0	0	1	0	1	0	1
47	9	10	2012-05-08	<25	1	1	6	1	1	1	1	1	1	1	1	1	1	1	1	1	1	1	1	1	1	1	1	1	1	1	1	0	1	1	0	1
48	11	14.3	2012-05-02	46-55	3	4	7	1	1	1	1	1	0	1	1	1	1	0	1	1	1	1	1	1	1	1	1	1	1	1	1	1	0	1	0	1
49	12	8	2012-05-04	46-55	1	2	1	1	1	1	1	0	0	0	1	1	1	1	1	1	0	0	1	1	1	1	1	1	1	0	0	1	1	0	0	1
50	12	14	2012-05-04	56-65	3	3	1	1	1	1	1	1	1	1	1	1	1		1	1	1	1	1	1	1	1	1	1	1	0	1	1	1	1	1	1
51	6	8	2012-05-08	36-45	1	2	1	1	1	1	1	1	0	0	0	1	1	1	1	1	0	0	1	1	1	1	1	1	1	0	1	1	1	0	1	1
52	11	14.25	2012-05-03	<25	3	1	6	1	1	1	1	1	1	1	1	1	1	1	1	1	1	1	1	1	1	1	1	1	1	1	1	1	0	1	0	1
53	12	10	2012-05-02	65+	2	5	1	1	1	1	1	1	1	1	1	1	1		1	1	1	1	1	1	1	1	1	1	1	1	1	1	1	1	0	1
54	9	14.1	2012-05-04	<25	3	2	1	1	0	1	1	1	1	1	1	1	1	1	1	1	1	1	1	1	1	1	1	1	1	0	1	1	1	1	1	1
55	6	8.1	2012-05-05	25-35	1	4	3	1	1	1	1	1	1	1	1	1	1	1	1	1	1	1	1	1	1	1	1	1	1	1	1	1	1	1	1	0
56	9	15.4	2012-05-02	<25	3	1	5	1	1	1	1	1	1	1	1	1	1	1	1	1	1	1	1	1	1	1	1	1	1	1	0	1	1	1	0	1
57	3	8	2012-05-03	65+	1	1	6	1	1	1	1	1	1	1	1	1	1	0	1	1	1	1	1	1	1	1	1	1	1	1	1	0	1	1	1	1
58	4	8.2	2012-05-04	65+	1	4	3	1	1	1	1	1	1	1	1	1	1	1	1	1	1	1	1	1	1	1	1	1	1	1	0	0	1	1	1	1
59	3	14.2	2012-05-02	<25	3	1	6	1	1	1	1	1	1	1	1	1	1	1	1	0	1	1	1	1	1	1	1	1	1	1	1	1	1	1	1	1
60	3	14	2012-05-05	25-35	3	4	7	1	1	1	1	1	1	1	0	0	1		1	1	1	1	1	1	1	1	1	1	1	0	0	1	1	0	0	1
61	3	9.55	2012-05-03	<25	1	1	6	1	1	1	1	1	1	1	1	1	1	0	0	1	0	1	1	1	1	1	1	1	1	1	1	1	1	1	1	1
62	3	9.1	2012-05-03	56-65	1	5	1	1	1	1	1	1	1	1	0	1	1	1	1	1	1	0	1	1	1	1	1	1	1	1	1	1	1	1	1	1
63	3	8.35	2012-05-04	36-45	1	1	6	1	1	1	1	1	1	1	1	1	1	0	1	1	1	1	1	1	1	1	1	1	1	1	1	1	1	1	0	1
64	9	8	2012-05-03	25-35	1	1	5	0	1	1	1	1	0	1	0	1	1	1	1	1	1	1	1	1	1	1	1	1	1	1	1	1	1	1	0	1
65	11	9.2	2012-05-06	56-65	1	1	6	1	1	1	1	1	1	1	1	1	1	1	1	1	1	1	1	1	1	1	1	1	1	1	1	1	0	1	0	1
66	9	9	2012-05-03	36-45	1	1	6	1	1	1	1	1	1	1	0	1	1	1	1	1	1	1	1	1	1	1	1	1	1	1	1	1	1	1	1	1
67	11	8.5	2012-05-02	46-55	1	1	6	1	1	1	1	1	1	0	1	1	1	1	1	1	0	1	1	1	1	1	1	1	1	1	1	0	1	1	1	0
68	9	14.45	2012-05-04	25-35	3	1	6	1	1	1	1	1	1	1	1	1	1	1	1	1	1	1	1	1	1	1	1	1	1	1	1	1	1	1	0	1
69	9	11	2012-05-07	25-35	1	1	6	1	1	1	1	1	1	1	1	1	1	1	1	1	1	1	1	1	1	1	1	1	1	1	1	1	1	1	0	1
70	9	15	2012-05-02	25-35	3	2	4	1	1	1	1	1	0	1	1	1	1		1	1	1	1	1	1	1	1	1	1	1	1	1	1	1	1	1	1
71	9	8	2012-05-03	<25	1	3	1	0	1	1	1	1	0	1	1	0	1	1	1	1	1	1	1	1	1	1	1	1	1	1	1	1	1	0	0	1
72	2	8.2	2012-05-04	<25	1	1	6	1	1	1	1	1	1	1	1	1	1	0	1	1	1	1	1	1	1	1	1	1	1	1	1	1	1	1	0	1
73	9	8.15	2012-05-04	25-35	1	1	6	1	1	1	1	1	1	1	1	0	1	1	1	1	1	1	1	1	1	1	1	1	1	1	1	1	1	1	1	1
74	9	9	2012-05-02	<25	1	2	4	1	1	1	1	1	1	1	1	1	1	1	1	1	1	1	1	1	1	1	1	1	1	1	1	1	1	0	1	1
75	2	15.3	2012-05-03	<25	3	1	6	1	1	1	1	1	1	1	1	1	1	1	1	1	1	1	1	1	1	1	1	1	1	1	1	1	1	1	0	1
76	3	16	2012-05-02	46-55	3	3	1	1	1	1	1	1	1	1	1	1	1	0	1	1	1	1	1	1	1	1	1	1	1	1	1	1	1	1	1	1
77	9	10.45	2012-05-02	<25	2	4	7	1	1	1	1	1	0	1	1	1	1	1	1	1	1	1	1	1	1	1	1	1	1	1	1	1	1	1	1	1
78	2	14.5	2012-05-07	<25	3	1	6	1	1	1	1	1	1	1	1	1	1	1	1	1	1	1	1	1	1	1	1	1	1	1	1	0	1	1	0	1
79	8	8.3	2012-05-03	65+	1	1	6	1	1	1	1	1	1	1	1	1	1	1	1	1	1	1	1	1	1	1	1	1	1	1	1	1	1	1	1	1
80	2	15.15	2012-05-02	<25	3	1	6	1	1	1	1	1	1	1	1	1	1	0	1	1	1	1	1	1	1	1	1	1	1	1	1	1	1	1	0	1
81	2	15.3	2012-05-04	<25	3	1	6	1	1	1	1	1	0	1	1	1	1	1	1	1	1	1	1	1	1	1	1	1	1	1	1	1	1	1	0	1
82	2	10.2	2012-05-03	<25	2	4	7	1	1	1	1	1	1	1	1	1	1	0	1	1	1	1	1	1	1	1	1	1	1	0	1	1	1	1	0	1
83	2	15.3	2012-05-06	<25	3	1	6	1	1	1	1	1	1	1	1	1	1	0	1	1	1	1	1	1	1	1	1	1	1	1	1	1	1	1	0	1
84	2	8.1	2012-05-02	<25	1	1	6	1	1	1	1	1	0	1	1	1	1	1	1	1	1	1	1	1	1	1	1	1	1	1	1	1	1	1	1	1
85	3	8.15	2012-05-03	56-65	1	1	5	1	1	1	1	1	1	0	1	1	0	1	0	0	0	1	1	1	1	1	1	1	1	1	1	1	1	1	1	1
86	2	8.1	2012-05-02	<25	1	1	6	1	1	1	1	1	0	1	1	1	1	0	1	1	1	1	1	1	1	1	1	1	0	1	1	1	0	1	1	1
87	14	15.3	2012-05-02	65+	3	5	3	1	1	1	1	1	1	0	0	1	1	1	1	1	1	1	1	1	1	1	1	1	1	1	1	0	1	1	1	1
88	14	14.05	2012-05-07	56-65	3	1	5	0	1	1	1	1	1	1	1	1	1	1	1	1	1	1	1	1	1	1	1	1	1	1	1	0	1	0	0	1
89	14	8.1	2012-05-09	56-65	1	1	6	1	1	1	1	1	0	1	1	1	1	1	1	0	0	1	1	1	1	1	1	1	1	1	0	1	1	0	0	1
90	14	8.45	2012-05-04	46-55	1	5	3	1	1	1	1	1	1	1	1	1	1	1	1	1	1	0	0	1	1	1	1	1	0	1	1	0	1	1	1	1
91	14	9.15	2012-05-04	46-55	1	1	6	1	1	1	1	1	0	1	1	0	1	1	1	1	1	1	1	1	1	1	1	1	1	1	1	1	1	1	0	1
92	14	14.45	2012-05-02	65+	3	2	4	1	1	1	1	1	0	1	1	0	1	1	1	1	1	1	0	1	1	1	1	1	1	1	1	1	0	1	1	1
93	14	8	2012-05-04	65+	1	1	5	0	0	1	1	1	0	0	1	1	1	1	1	1	1	1	1	1	1	1	1	1	1	1	1	1	1	1	0	1
94	14	9	2012-05-03	65+	1	3	1	1	1	1	1	1	0	1	1	1	1	1	0	1	0	1	1	1	1	1	1	1	1	1	1	0	1	1	1	1
95	8	14.3	2012-05-03	46-55	3	3	3	1	1	1	1	1	1	1	1	1	1	0	1	1	1	1	1	1	1	1	1	1	1	1	1	1	1	1	1	0
96	8	14	2012-05-08	65+	3	5	3	1	1	1	1	1	1	1	1	1	1	1	1	1	1	1	1	1	1	1	1	1	1	1	1	1	1	1	1	0
97	8	8	2012-05-07	<25	1	1	6	1	1	1	1	1	1	1	1	1	1	0	1	1	1	1	1	1	1	1	1	1	1	1	1	1	1	1	1	1
98	8	8.5	2012-05-03	65+	1	1	5	1	1	1	1	1	0	1	0	0	1		1	1	1	1	1	1	1	1	1	1	1	0	1	1	1	0	1	1
99	2	15	2012-05-03	<25	3	1	6	1	1	1	1	1	0	1	1	1	1	0	1	1	1	1	1	1	1	1	1	1	1	1	1	0	1	1	1	1
100	11	14	2012-05-04	46-55	3	4	7	1	1	1	1	1	0	1	1	1	1	0	1	1	1	1	1	1	1	1	1	1	1	1	1	0	0	1	1	1
101	11	8.45	2012-05-03	25-35	1	4	7	1	1	1	1	1	0	1	1	1	1		1	1	1	1	1	1	1	1	1	1	1	1	1	1	0	1	0	1
102	3	15.3	2012-05-02	46-55	3	4	6	1	1	1	1	1	1	1	1	1	1	1	1	1	1	0	1	1	1	1	1	1	1	1	1	1	1	1	1	1
103	9	15.2	2012-05-03	25-35	3	3	2	1	1	1	1	1	1	1	1	1	1	1	1	1	1	1	1	1	1	1	1	1	1	1	1	1	1	1	0	1
104	9	16	2012-05-07	25-35	3	1	6	1	1	1	1	1	1	1	1	1	1	0	1	1	1	1	1	1	1	1	1	1	1	1	1	1	1	1	0	1
105	9	9	2012-05-07	25-35	1	1	6	1	1	1	1	1	0	1	1	1	1	0	1	1	1	1	1	1	1	1	1	1	1	1	1	1	1	1	1	1
106	14	10.15	2012-05-03	<25	3	4	6	1	1	1	1	1	1	0	1	1	1	1	1	1	1	1	1	1	1	1	1	1	1	1	1	0	1	1	0	0
107	10	8	2012-05-03	46-55	1	1	6	1	1	1	1	1	1	1	1	1	1	1	1	1	1	1	1	1	1	1	1	1	1	1	1	0	1	1	0	1
108	13	8.3	2012-05-08	56-65	1	1	6	1	0	1	0	1	1	1	0	1	1	1	1	1	1	1	1	1	1	1	1	1	0	0	1	1	1	0	0	0
109	13	8.1	2012-05-09	65+	1	1	6	1	1	1	1	1	1	1	1	1	1	0	1	1	1	1	1	1	1	1	1	1	0	1	1	1	1	0	0	0
