# Supplementary material for: Assessment of injection safety in Ha Dong General Hospital, Hanoi, in 2012
Source: F1000Res. 2017 Nov 24;6:1003. Originally published 2017 Jun 26. [Version 4] doi: 10.12688/f1000research.11399.4 (PMC5698916; doi:10.12688/f1000research.11399.4)
Supplement: Supplementary file 5 [file f1000research-6-14401-s0004.tgz]

Archive with 1 entries (1 files):
- cb071dde-6d83-4dd9-b2fb-c668b52e0a64.docx
